# Supplementary material for: Valorization of Polymethylmethacrylate Scrap Reinforced with Nano Carbon Black with Optimized Ratio in Extrusion-Based Additive Manufacturing
Source: Polymers (Basel). 2025 May 17;17(10):1383. doi: 10.3390/polym17101383 (PMC12114872; doi:10.3390/polym17101383)
Supplement: Supplementary file 1 [file polymers-17-01383-s001.zip]

Archive with 1 entries (1 files):
- polymers-3618053-supplementary.pdf
